# Supplementary material for: Genetic Diversity, Biofilm Formation, and Antibiotic Resistance of Pseudomonas aeruginosa Isolated from Cow, Camel, and Mare with Clinical Endometritis
Source: Vet Sci. 2022 May 16;9(5):239. doi: 10.3390/vetsci9050239 (PMC9147788; doi:10.3390/vetsci9050239)
Supplement: Supplementary file 1 [file vetsci-09-00239-s001.zip]

Archive with 1 entries (1 files):
- vetsci-1667377-supplementary.pdf
